# Supplementary material for: Dynamic and Differential Expression of Duplicated Cxcr4/Cxcl12 Genes Facilitates Antiviral Response in Hexaploid Gibel Carp
Source: Front Immunol. 2020 Sep 11;11:2176. doi: 10.3389/fimmu.2020.02176 (PMC7516010; doi:10.3389/fimmu.2020.02176)
Supplement: Supplementary Table 1 — Primers used in this study. [file Table_1.XLSX]

## Sheet: Primers
Primer name	Sequence(5′ to 3′)
Cgcxcr4a-A-ORF-F	ATGGCATATTACGAACACATCGTCTTTGAAG
Cgcxcr4a-A-ORF-R	TTAAATATTCTGAAAGCTTGAAGATTCGGATTCTG
Cgcxcr4a-B-ORF-F	ATGGGGGTAGAAAGTCACTGC
Cgcxcr4a-B-ORF-R	GCGCTTGTGTTAACTAGAGTG
Cgcxcr4b-A-ORF-F	ATGGAATTTTACGATCACATCATTTTAGAC
Cgcxcr4b-A-ORF-R	CCATTAACTGGACAGGACAGTGGA
Cgcxcr4b-B-ORF-F	ATGGACAACCTGGAATATCACATC
Cgcxcr4b-B-ORF-R	TTAACTGGACAGGACACTAGATGAC
Cgcxcl12a-A-ORF-F	ATGGATCTGAAACTAATCGTAATATTCG
Cgcxcl12a-A-ORF-R	TTAGTTCTGCTGTTGTTGAGCTT
Cgcxcl12a-B-ORF-F	ATGGATCTGAAACTAATCGTAATATTC
Cgcxcl12a-B-ORF-R	TTAACTCTGCTGTTGTTGGGC
Cgcxcl12b-A-ORF-F	CTTAGCATGGACAGCAAAGTCC
Cgcxcl12b-A-ORF-R	TTACTTTGAGCGCTTCTTCTTTAT
Cgcxcl12b-B-ORF-F	ATGGATAGCAAAGTCCTAGCG
Cgcxcl12b-B-ORF-R	AGGTGTTTACTTTGAGCGCTTC
Cgcxcr4a-A-RT-F	CATGACTCTTACATAACCTGGGT
Cgcxcr4a-A-RT-R	GAGGAACCACCTTCAGCATC
Cgcxcr4a-B-RT-F	GAGGAGTCTTTCACAACCTGGAT
Cgcxcr4a-B-RT-R	TGTGGGGAATGACCTCCAAC
Cgcxcr4b-A-RT-F	CAGAAGTTTAGGATTGTGCTTGC
Cgcxcr4b-A-RT-R	GCCGTGTTCCCTTGGAGC
Cgcxcr4b-B-RT-F	TGCAGTTTAGGAGGTTGCTCG
Cgcxcr4b-B-RT-R	CACTATGTTTGCTTGCTGTGG
Cgcxcl12a-A-RT-F	AATTAGCCTGGTAGAGAGATGC
Cgcxcl12a-A-RT-R	CTGTTCACGGCATTCCTCAG
Cgcxcl12a-B-RT-F	CATCAGCCTGGTAGAGAGAT
Cgcxcl12a-B-RT-R	TTGTTCATGGCGTTCCTCAAG
Cgcxcl12b-A-RT-F	GACGCTCGCCATATGGAGC
Cgcxcl12b-A-RT-R	GCATTCTTTAGATACTGCTGCAG
Cgcxcl12b-B-RT-F	GGCGGTCATCATATGGAGC
Cgcxcl12b-B-RT-R	GCATTCTTTAGATACTGCTGCAG
CAB-actin-RT-F	CACTGTGCCCATCTACGAG
CAB-actin-RT-R	CCATCTCCTGCTCGAAGTC
CAB-IFN-RT-F	GCTCTGCTTGCGAATGGCT
CAB-IFN-RT-R	AGGCGTCCTGGAAATGACA
CAB-IFI58-RT-F	AGACCACCCACACGTCG
CAB-IFI58-RT-R	GAGGTCATCAGGCTGGTAG
CAB-PKR-RT-F	GGTGATAGAGAGTTTCCAGAGG
CAB-PKR-RT-R	GCAATGTAGTTGTGGTCAGGC
CAB-IRF1-RT-F	GCTGGGAGGTGGACAAA
CAB-IRF1-RT-R	ATGGCGGGACTGGGAGA
CAB-IRF3-RT-F	GTGGACACTGACGGACC
CAB-IRF3-RT-R	GTTCCAACACCATCTTCCC
CAB-IRF7-RT-F	CAACGAGCACCCTAACGA
CAB-IRF7-RT-R	CCACCTGGCTGAGCAATT
CAB-STAT1-RT-F	TACTGCTTTTGTGCCTTGACC
CAB-STAT1-RT-R	GTTGAGGAGTTCATGGAAGCG
CAB-TBK1-RT-F	GTGCCATGAAATATCGCCTC
CAB-TBK1-RT-R	GTGCTCGGACTGAGATACGC
CAB-Viperin-RT-F	CTGCCGAGCGTCAGCATCG
CAB-Viperin-RT-R	AAGCCACCCTGTAGTCTCG
CAB-Mx1-RT-F	CCTGACCTCACTCTCATCG
CAB-Mx1-RT-R	CCTAAAGTCCTTTCGCCCTC
CAB-TLR3-RT-F	GTCGCCGAAGGATGAAAGCG
CAB-TLR3-RT-R	CGACGAAGATACAGAGAGCGGT
CAB-RIG-I-RT-F	CAACTACACTGAACACCTGCG
CAB-RIG-I-RT-R	CGTTGTTTTGATACTCTTCCTCC
