# Supplementary material for: Dynamic and Differential Expression of Duplicated Cxcr4/Cxcl12 Genes Facilitates Antiviral Response in Hexaploid Gibel Carp
Source: Front Immunol. 2020 Sep 11;11:2176. doi: 10.3389/fimmu.2020.02176 (PMC7516010; doi:10.3389/fimmu.2020.02176)
Supplement: Supplementary Table 2 — The amino acid sequence identities of gibel carp and other vertebrate Cxcr4s/Cxcl12s. [file Table_2.XLSX]

## Sheet: The identity of Cxcr4s
The amino acid sequence identities of gibel carp and other vertebrate Cxcr4s
	C.gibelio Cxcr4a-A	C.gibelio Cxcr4a-B	C.gibelio Cxcr4b-A	C.gibelio Cxcr4b-B	C.auratus Cxcr4a-A	C.auratus Cxcr4a-B	C.auratus Cxcr4b-A	C.auratus Cxcr4b-B	C.carpio Cxcr4a-A	C.carpio Cxcr4a-B	C.carpioCxcr4b-A	C.carpioCxcr4b-B	D.rerio Cxcr4a	D.rerio Cxcr4b	L.oculatus Cxcr4	L.chalumnae Cxcr4	G.gallus CXCR4	M.musculus CXCR4	H.sapiens CXCR4
C.gibelio Cxcr4a-A		88.9	71.3	70.3	99.1	90.2	71.2	69.5	91.4	90	71.6	71.6	91.1	71.9	70.8	63.8	65.4	64.7	64.5
C.gibelio Cxcr4a-B	12.1		73.6	71.7	89.2	100	73.5	71.2	91.9	96.7	73.6	73.6	95.3	73.6	73.9	68.4	68.5	68.4	67.6
C.gibelio Cxcr4b-A	36.2	32.6		90.4	71.7	77.5	98.9	89.8	71.9	74.4	92.6	92.6	73.3	89.2	71.8	64.7	63.2	62.4	63
C.gibelio Cxcr4b-B	37.9	35.6	10.3		70.9	75.8	90.6	97.5	72	73.1	92.4	92.4	72.5	88.1	71.9	63.6	63.9	62.2	62.8
C.auratus Cxcr4a-A	0.9	11.7	35.5	36.9		90.5	71.4	70.5	91.8	90.3	72	72	91.5	72.6	71.9	65.1	66.9	65.7	65.5
C.auratus Cxcr4a-B	10.5	0	26.9	29.2	10.2		77.5	75.4	93.5	97.4	76.8	76.8	96.1	77.1	78.7	72.1	73.2	72.2	71.5
C.auratus Cxcr4b-A	36.3	32.7	1.1	10	36	26.9		90.6	71.8	74.4	91.8	91.8	73.2	88.4	72.3	64.9	64	62.2	63.5
C.auratus Cxcr4b-B	39.1	36.3	11	2.6	37.5	29.8	10.1		70.9	72.3	91.8	91.8	71.8	87.8	71.6	63.6	64	61.9	62.5
C.carpio Cxcr4a-A	9.2	8.5	35.2	35.1	8.7	6.9	35.4	36.8		93.3	72.4	72.4	94.4	72.7	74.2	66.9	68.7	67.2	67
C.carpio Cxcr4a-B	10.8	3.4	31.3	33.4	10.4	2.7	31.4	34.6	7		74.4	74.4	97.2	74.7	74.6	69	68.8	68.2	67.7
C.carpioCxcr4b-A	35.7	32.6	7.8	8.1	35.1	27.8	8.7	8.7	34.4	31.3		100	73.6	89.2	73.5	65	64.9	62.9	63.6
C.carpioCxcr4b-B	35.7	32.6	7.8	8.1	35.1	27.8	8.7	8.7	34.4	31.3	0		73.6	89.2	73.5	65	64.9	62.9	63.6
D.rerio Cxcr4a	9.5	4.9	33	34.2	9.1	4	33.1	35.4	5.8	2.8	32.6	32.6		73.9	74.8	68.9	69	68.1	68.2
D.rerio Cxcr4b	35.2	32.6	11.6	13	34.2	27.3	12.7	13.4	33.9	30.9	11.6	11.6	32.2		70.9	64.7	62.6	61.8	62.7
L.oculatus Cxcr4	36.9	32	35.4	35.2	35.2	25.1	34.6	35.7	31.6	31.1	32.7	32.7	30.8	36.7		70.4	70.2	68.2	69.4
L.chalumnae Cxcr4	49.1	41	47.5	49.4	46.7	34.8	47.2	49.4	43.4	39.9	47	47	40.1	47.5	37.6		76	73	74.7
G.gallus CXCR4	46.3	40.9	50.2	49	43.6	33.2	48.8	48.8	40.4	40.2	47	47	39.9	51.3	37.9	29		80.5	82.1
M.musculus CXCR4	47.5	41	51.9	52.2	45.6	34.8	52.1	52.8	42.9	41.3	50.8	50.8	41.5	53	41.3	33.4	22.6		91.2
H.sapiens CXCR4	47.9	42.3	50.6	51	46	35.8	49.7	51.5	43.3	42.1	49.5	49.5	41.3	51.2	39.2	30.9	20.5	9.4

## Sheet: The identity of Cxcl12s
The amino acid sequence identities of gibel carp and other vertebrate Cxcl12s
	C.gibelio Cxcl12a-A	C.gibelio Cxcl12a-B	C.gibelio Cxcl12b-A	C.gibelio Cxcl12b-B	C.auratus Cxcl12a-A	C.auratus Cxcl12a-B	C.auratus Cxcl12b-A	C.auratus Cxcl12b-B	C.carpio Cxcl12a-A	C.carpio Cxcl12a-B	C.carpio Cxcl12b-A	C.carpio Cxcl12b-B	D.rerio Cxcl12a	D.rerio Cxcl12b	L.oculatus Cxcl12	L.chalumnae Cxcl12	G.gallus CXCL12	M.musculus CXCL12	H.sapiens CXCL12
C.gibelio Cxcl12a-A		94	85.9	85.9	98	90	87	87	93.4	91.2	85.9	85.9	90	87.3	69.1	52.1	47.9	46.5	47.9
C.gibelio Cxcl12a-B	6.3		84.5	84.5	96	97.5	85.5	85.5	93.4	91.2	84.5	84.5	89	85.9	70.6	53.5	47.9	47.9	49.3
C.gibelio Cxcl12b-A	15.6	17.4		97.4	87.3	84.3	100	98.6	87.3	85.9	97.4	97.4	90.1	94.9	66.2	47.9	45.1	46.5	47.9
C.gibelio Cxcl12b-B	15.6	17.4	2.6		87.3	84.3	98.6	100	87.3	85.9	97.4	100	90.1	94.9	66.2	47.9	45.1	46.5	47.9
C.auratus Cxcl12a-A	2	4.1	13.9	13.9		92.5	88.4	88.4	94.5	92.3	87.3	87.3	91	88.7	70.6	53.5	49.3	47.9	49.3
C.auratus Cxcl12a-B	10.8	2.5	17.7	17.7	7.9		85.5	85.5	91.5	90.1	84.3	84.3	90	85.7	70.6	55.7	50	48.6	50
C.auratus Cxcl12b-A	14.4	16.1	0	1.5	12.6	16.1		98.6	88.4	87	98.6	98.6	91.3	95.7	66.2	49.3	46.4	46.4	47.8
C.auratus Cxcl12b-B	14.4	16.1	1.5	0	12.6	16.1	1.5		88.4	87	100	100	91.3	97.1	66.2	49.3	46.4	46.4	47.8
C.carpio Cxcl12a-A	6.9	6.9	13.9	13.9	5.7	9	12.6	12.6		90.1	87.3	87.3	92.3	88.7	70.6	53.5	47.9	46.5	47.9
C.carpio Cxcl12a-B	9.4	9.4	15.6	15.6	8.1	10.6	14.4	14.4	10.6		85.9	85.9	86.8	87.3	69.1	52.1	49.3	47.9	49.3
C.carpio Cxcl12b-A	15.6	17.4	2.6	2.6	13.9	17.7	1.5	0	13.9	15.6		97.4	90.1	96.2	66.2	47.9	45.1	46.5	47.9
C.carpio Cxcl12b-B	15.6	17.4	2.6	0	13.9	17.7	1.5	0	13.9	15.6	2.6		90.1	94.9	66.2	47.9	45.1	46.5	47.9
D.rerio Cxcl12a	10.8	11.9	10.6	10.6	9.6	10.8	9.3	9.3	8.1	14.5	10.6	10.6		90.1	72.1	54.9	49.3	47.9	49.3
D.rerio Cxcl12b	13.9	15.6	5.3	5.3	12.2	15.9	4.5	3	12.2	13.9	4	5.3	10.6		69.1	47.9	47.9	49.3	50.7
L.oculatus Cxcl12	39.7	37.3	44.8	44.8	37.3	37.3	44.8	44.8	37.3	39.7	44.8	44.8	35	39.7		54.4	57.4	55.9	57.4
L.chalumnae Cxcl12	74.4	70.9	85.7	85.7	70.9	65.8	81.8	81.8	70.9	74.4	85.7	85.7	67.6	85.7	68.8		58.3	55.6	56.9
G.gallus CXCL12	85.7	85.7	94.1	94.1	81.7	79.9	90.1	90.1	85.7	81.7	94.1	94.1	81.7	85.7	62.1	60		84.7	86.1
M.musculus CXCL12	89.8	85.7	89.8	89.8	85.7	83.7	90.1	90.1	89.8	85.7	89.8	89.8	85.7	81.7	65.4	66.2	17.1		98.6
H.sapiens CXCL12	85.7	81.7	85.7	85.7	81.7	79.9	85.8	85.8	85.7	81.7	85.7	85.7	81.7	78	62.1	63	15.4	1.4
